# Supplementary material for: Predictors of unfavorable 3-month functional outcome following intravenous thrombolysis with alteplase in anterior circulation acute ischemic stroke: a prospective cohort study
Source: Front Neurosci. 2026 Jul 8;20:1818367. doi: 10.3389/fnins.2026.1818367 (PMC13388263; doi:10.3389/fnins.2026.1818367)
Supplement: Supplementary file 1 [file Table_1.xlsx]

## Sheet: ST1 Baseline
S-Table 1: Extended Baseline
Category	Variable	Total (N=268)	Favorable (n=169)	Unfavorable (n=99)	P value
Demographics	Age, years (mean ± SD)	62.4 ± 12.8	58.7 ± 11.9	68.7 ± 12.2	<0.001
Demographics	Male sex, n (%)	156 (58.2)	102 (60.4)	54 (54.5)	0.352
Demographics	Body mass index, kg/m² (mean ± SD)	24.8 ± 3.6	24.5 ± 3.4	25.3 ± 3.9	0.078
Vascular Risk Factors, n (%)	Hypertension	178 (66.4)	104 (61.5)	74 (74.7)	0.025
Vascular Risk Factors, n (%)	Diabetes mellitus	89 (33.2)	48 (28.4)	41 (41.4)	0.026
Vascular Risk Factors, n (%)	Dyslipidemia	112 (41.8)	68 (40.2)	44 (44.4)	0.497
Vascular Risk Factors, n (%)	Atrial fibrillation	72 (26.9)	38 (22.5)	34 (34.3)	0.031
Vascular Risk Factors, n (%)	Coronary artery disease	45 (16.8)	24 (14.2)	21 (21.2)	0.132
Vascular Risk Factors, n (%)	Previous stroke/TIA	38 (14.2)	20 (11.8)	18 (18.2)	0.148
Vascular Risk Factors, n (%)	Current smoking	82 (30.6)	54 (32.0)	28 (28.3)	0.524
Vascular Risk Factors, n (%)	Alcohol consumption	56 (20.9)	35 (20.7)	21 (21.2)	0.921
Clinical Presentation	NIHSS score, median (IQR)	9 (5–15)	6 (4–9)	14 (10–19)	<0.001
Clinical Presentation	Systolic BP, mmHg (mean ± SD)	152.3 ± 24.6	148.7 ± 22.8	158.4 ± 26.1	0.002
Clinical Presentation	Diastolic BP, mmHg (mean ± SD)	88.5 ± 14.2	86.9 ± 13.5	91.2 ± 15.0	0.017
Clinical Presentation	Heart rate, bpm (mean ± SD)	78.4 ± 14.8	76.8 ± 13.6	81.2 ± 16.3	0.019
Clinical Presentation	Blood glucose, mmol/L (median, IQR)	6.8 (5.6–8.9)	6.3 (5.4–7.8)	7.8 (6.1–10.5)	<0.001
Clinical Presentation	Onset-to-needle time, min (median, IQR)	165 (120–210)	152 (110–195)	185 (140–235)	0.001
Clinical Presentation	Early neurological deterioration, n (%)	78 (29.1)	28 (16.6)	50 (50.5)	<0.001
Stroke Etiology (TOAST), n (%)	Large-artery atherosclerosis	98 (36.6)	58 (34.3)	40 (40.4)	0.314
Stroke Etiology (TOAST), n (%)	Cardioembolism	82 (30.6)	46 (27.2)	36 (36.4)	0.109
Stroke Etiology (TOAST), n (%)	Small-vessel occlusion	42 (15.7)	32 (18.9)	10 (10.1)	0.054
Stroke Etiology (TOAST), n (%)	Other/Undetermined	46 (17.2)	33 (19.5)	13 (13.1)	0.172
SD, standard deviation; IQR, interquartile range; NIHSS, National Institutes of Health Stroke Scale; BP, blood pressure; TIA, transient ischemic attack; TOAST, Trial of Org 10172 in Acute Stroke Treatment. Continuous variables compared using independent t-test or Mann–Whitney U test; categorical variables compared using chi-square or Fisher's exact test. Bold P values indicate statistical signifi…

## Sheet: ST2 Lab & Imaging
S-Table 2: Lab & Imaging
Category	Variable	Total (N=268)	Favorable (n=169)	Unfavorable (n=99)	P value
Laboratory Parameters	D-dimer, mg/L (median, IQR)	0.62 (0.32–1.28)	0.42 (0.28–0.71)	1.18 (0.68–2.05)	<0.001
Laboratory Parameters	C-reactive protein, mg/L (median, IQR)	6.4 (2.5–14.8)	3.8 (1.9–7.2)	12.5 (6.1–22.8)	<0.001
Laboratory Parameters	White blood cell, ×10⁹/L (mean ± SD)	8.6 ± 3.2	7.8 ± 2.8	9.9 ± 3.5	<0.001
Laboratory Parameters	Platelet count, ×10⁹/L (mean ± SD)	218.4 ± 62.5	224.1 ± 58.3	208.7 ± 68.2	0.054
Laboratory Parameters	Hemoglobin, g/dL (mean ± SD)	13.4 ± 1.8	13.6 ± 1.7	13.1 ± 1.9	0.028
Laboratory Parameters	INR (mean ± SD)	1.04 ± 0.12	1.03 ± 0.11	1.06 ± 0.14	0.052
Laboratory Parameters	Total cholesterol, mmol/L (mean ± SD)	4.72 ± 1.15	4.68 ± 1.10	4.79 ± 1.22	0.452
Laboratory Parameters	LDL cholesterol, mmol/L (mean ± SD)	2.94 ± 0.92	2.88 ± 0.88	3.04 ± 0.98	0.167
Laboratory Parameters	HbA1c, % (mean ± SD)	6.4 ± 1.3	6.1 ± 1.1	6.9 ± 1.5	<0.001
Laboratory Parameters	Serum creatinine, μmol/L (mean ± SD)	82.5 ± 24.8	78.4 ± 21.6	89.5 ± 28.4	0.001
Laboratory Parameters	Fibrinogen, g/L (mean ± SD)	3.42 ± 1.08	3.18 ± 0.92	3.83 ± 1.22	<0.001
Laboratory Parameters	Homocysteine, μmol/L (median, IQR)	14.2 (10.8–19.5)	12.8 (9.6–16.4)	17.5 (12.8–24.2)	<0.001
Imaging Parameters	Large infarction (>1/3 MCA territory), n (%)	86 (32.1)	32 (18.9)	54 (54.5)	<0.001
Imaging Parameters	ASPECTS score, median (IQR)	8 (6–9)	9 (7–10)	6 (5–8)	<0.001
Imaging Parameters	Tan collateral score, n (%)
Imaging Parameters	Grade 0 (absent)	28 (10.4)	8 (4.7)	20 (20.2)	<0.001
Imaging Parameters	Grade 1 (≤50% of MCA)	52 (19.4)	22 (13.0)	30 (30.3)
Imaging Parameters	Grade 2 (>50%, <100%)	98 (36.6)	68 (40.2)	30 (30.3)
Imaging Parameters	Grade 3 (100%)	90 (33.6)	71 (42.0)	19 (19.2)
Imaging Parameters	Clot Burden Score, median (IQR)	7 (5–9)	8 (6–9)	5 (3–7)	<0.001
Imaging Parameters	Proximal occlusion (ICA/M1), n (%)	108 (40.3)	52 (30.8)	56 (56.6)	<0.001
Imaging Parameters	Hemorrhagic transformation, n (%)	34 (12.7)	10 (5.9)	24 (24.2)	<0.001
Imaging Parameters	Symptomatic ICH (sICH), n (%)	12 (4.5)	2 (1.2)	10 (10.1)	<0.001
IQR, interquartile range; SD, standard deviation; INR, international normalized ratio; LDL, low-density lipoprotein; HbA1c, glycated hemoglobin; MCA, middle cerebral artery; ASPECTS, Alberta Stroke Program Early CT Score; ICA, internal carotid artery; ICH, intracranial hemorrhage; sICH, symptomatic intracranial hemorrhage. Tan collateral score: Grade 0–1, poor collaterals; Grade 2–3, good collate…

## Sheet: ST3 Univariate
S-Table 3: Univariate Analysis
Variable	Crude OR	95% CI	P value
Age (per year increase)	1.06	1.04–1.09	<0.001
Male sex	0.78	0.48–1.28	0.352
Hypertension	1.84	1.08–3.14	0.025
Diabetes mellitus	1.78	1.07–2.97	0.026
Atrial fibrillation	1.81	1.05–3.12	0.032
NIHSS score (per point)	1.18	1.13–1.24	<0.001
Systolic BP (per 10 mmHg)	1.16	1.05–1.28	0.003
Blood glucose (per mmol/L)	1.22	1.10–1.36	<0.001
Onset-to-needle time (per 30 min)	1.18	1.06–1.31	0.002
D-dimer (per mg/L increase)	1.85	1.42–2.41	<0.001
C-reactive protein (per 5 mg/L)	1.34	1.18–1.52	<0.001
WBC count (per ×10⁹/L)	1.21	1.12–1.31	<0.001
HbA1c (per % increase)	1.52	1.24–1.86	<0.001
Fibrinogen (per g/L increase)	1.62	1.28–2.05	<0.001
Homocysteine (per 5 μmol/L)	1.28	1.12–1.46	<0.001
Large infarction (>1/3 MCA)	5.14	3.01–8.78	<0.001
ASPECTS score (per point decrease)	1.48	1.31–1.67	<0.001
Tan score (poor, 0–1 vs. 2–3)	3.62	2.14–6.12	<0.001
Clot Burden Score (per point decrease)	1.32	1.20–1.45	<0.001
Proximal occlusion (ICA/M1)	2.94	1.78–4.86	<0.001
Early neurological deterioration	5.12	2.98–8.80	<0.001
Hemorrhagic transformation	5.08	2.34–11.02	<0.001
Serum creatinine (per 10 μmol/L)	1.18	1.06–1.32	0.003
OR, odds ratio; CI, confidence interval; NIHSS, National Institutes of Health Stroke Scale; BP, blood pressure; WBC, white blood cell; HbA1c, glycated hemoglobin; MCA, middle cerebral artery; ASPECTS, Alberta Stroke Program Early CT Score; ICA, internal carotid artery. Unfavorable outcome defined as mRS 3–6 at 3-month follow-up. All variables with P < 0.10 were entered into the multivariable mode…

## Sheet: ST4a Performance
S-Table 4: Model Performance — Metrics
Metric	Value
AUC (95% CI)	0.847 (0.801–0.893)
Sensitivity	0.70 (70.7%)
Specificity	0.78 (78.1%)
Positive predictive value	0.65 (65.4%)
Negative predictive value	0.82 (82.0%)
Positive likelihood ratio	3.23
Negative likelihood ratio	0.37
Accuracy	75.4%
Hosmer–Lemeshow χ²	8.42 (P = 0.394)
Nagelkerke R²	0.412
Brier score	0.168
AUC, area under the curve; CI, confidence interval; OR, odds ratio; NIHSS, National Institutes of Health Stroke Scale; MCA, middle cerebral artery; CBS, clot burden score; CRP, C-reactive protein. Model adjusted for age, sex, hypertension, diabetes mellitus, atrial fibrillation, blood glucose, onset-to-needle time, and all variables with P < 0.10 in univariate analysis. Hosmer–Lemeshow test P > 0…

## Sheet: ST4b Predictors
S-Table 4: Model Performance — Predictors
Predictor	Adjusted OR	95% CI	P value	β Coefficient	Wald χ²
Early neurological deterioration	3.45	2.01–5.92	<0.001	1.238	4.12
Large infarction (>1/3 MCA)	2.78	1.58–4.89	<0.001	1.022	3.85
NIHSS score (per point)	1.14	1.07–1.22	<0.001	0.131	3.48
Tan score (poor collaterals)	2.31	1.34–3.98	0.003	0.838	2.98
CBS (per point decrease)	2.15	1.28–3.61	0.004	0.766	2.87
D-dimer (elevated)	2.19	1.29–3.72	0.004	0.784	2.85
CRP (elevated)	1.87	1.11–3.15	0.019	0.626	2.35
AUC, area under the curve; CI, confidence interval; OR, odds ratio; NIHSS, National Institutes of Health Stroke Scale; MCA, middle cerebral artery; CBS, clot burden score; CRP, C-reactive protein. Model adjusted for age, sex, hypertension, diabetes mellitus, atrial fibrillation, blood glucose, onset-to-needle time, and all variables with P < 0.10 in univariate analysis. Hosmer–Lemeshow test P > 0…

## Sheet: ST5 Subgroups
S-Table 5: Subgroup Analysis
Group	Subgroup	OR	95% CI	P value	P interaction
Age	≤65 years (n=148)	2.58	1.42–4.69	0.002	0.312
Age	>65 years (n=120)	3.21	1.68–6.14	<0.001
Sex	Male (n=156)	2.74	1.51–4.97	0.001	0.548
Sex	Female (n=112)	3.05	1.55–5.99	0.001
Stroke severity (NIHSS)	≤10 (n=142)	1.92	1.08–3.41	0.026	0.028
Stroke severity (NIHSS)	>10 (n=126)	4.18	2.24–7.80	<0.001
Onset-to-needle time	≤3 hours (n=161)	2.31	1.28–4.17	0.005	0.185
Onset-to-needle time	>3 hours (n=107)	3.52	1.72–7.21	<0.001
Hypertension	Present (n=178)	3.12	1.74–5.59	<0.001	0.241
Hypertension	Absent (n=90)	2.45	1.18–5.09	0.016
Diabetes mellitus	Present (n=89)	3.68	1.82–7.44	<0.001	0.142
Diabetes mellitus	Absent (n=179)	2.52	1.44–4.41	0.001
Atrial fibrillation	Present (n=72)	3.85	1.72–8.62	0.001	0.098
Atrial fibrillation	Absent (n=196)	2.48	1.48–4.16	<0.001
Collateral status (Tan score)	Poor (0–1) (n=80)	4.42	2.18–8.96	<0.001	0.015
Collateral status (Tan score)	Good (2–3) (n=188)	1.86	1.08–3.20	0.025
OR, odds ratio; CI, confidence interval; NIHSS, National Institutes of Health Stroke Scale. Interaction P values were derived from multiplicative interaction terms in the logistic regression model. Significant interaction (P < 0.05) was observed for stroke severity (NIHSS ≤10 vs. >10) and collateral status (Tan score), suggesting differential effects of the predictive model across these subgroups…

## Sheet: ST6 Collinearity
S-Table 6: Collinearity
Predictor	VIF	Tolerance
Early neurological deterioration	1.42	0.704
Large infarction (>1/3 MCA)	1.68	0.595
NIHSS score	1.85	0.541
Tan score (poor collaterals)	1.52	0.658
Clot Burden Score	1.48	0.676
D-dimer	1.22	0.820
C-reactive protein	1.31	0.763
VIF, variance inflation factor. VIF < 5 and Tolerance > 0.2 indicate absence of problematic multicollinearity. All seven predictors in the final model demonstrated acceptable collinearity diagnostics, confirming the stability of regression coefficient estimates.

## Sheet: ST7 Head-to-Head
S-Table 7: Head-to-Head Comparison of Discriminative Performance
Reference Model	Citation	AUC	95% CI	DeLong P value (vs. present model)	Calibration Slope	Brier Score
Present composite model (7 predictors)	This study	0.847	0.801–0.893	—	0.948	0.168
Hu et al. (laboratory-weighted nomogram)	Ref. 18	0.756	0.699–0.813	0.014	0.872	0.214
Ping et al. (inflammation-based composite)	Ref. 19	0.781	0.724–0.838	0.038	0.901	0.198
Lv et al. (N2H3 clinical-radiological score)	Ref. 20	0.802	0.748–0.856	0.072	0.918	0.187
AUC, area under the receiver operating characteristic curve; CI, confidence interval; DeLong, DeLong test for paired ROC curves.
Each reference model was recalibrated within the present cohort (n = 268) using the original predictor set and study-specific cut-points where applicable. AUC values for the reference models are therefore the in-sample AUCs of the recalibrated models within this cohort, and may differ from the AUCs reported in the original publications. Pairwise differences in AUC against the present composite mo…
